# Supplementary material for: GSG2 facilitates the progression of human breast cancer through MDM2-mediated ubiquitination of E2F1
Source: J Transl Med. 2023 Aug 3;21:523. doi: 10.1186/s12967-023-04358-2 (PMC10398932; doi:10.1186/s12967-023-04358-2)
Supplement: Supplementary file 2 — Additional file 2. Summary of differential expression gene after GSG2 knockdown. [file 12967_2023_4358_MOESM2_ESM.xlsx]

## Sheet: Sheet1
Genesymbol	shCtrl_1.CEL	shCtrl_2.CEL	shCtrl_3.CEL	shGSG2_1.CEL	shGSG2_2.CEL	shGSG2_3.CEL
IL11	9.62286	9.59297	9.67293	6.31072	6.4197	6.42509
MSMP	8.62677	8.51778	8.61473	5.47909	5.29339	5.31266
MED20	8.03448	7.8736	7.88319	4.94423	4.94967	4.83465
STMN1	11.0724	11.0212	11.0394	8.27508	8.26337	8.29491
HMGCS1	8.76604	8.86844	8.93028	6.19034	6.19732	6.2319
MPP4	7.31226	7.25972	7.24788	4.59346	4.81026	4.9779
ECHS1	10.3725	10.453	10.4001	7.99703	7.94742	7.90314
MED30	8.00389	7.90468	7.96051	5.48	5.75627	5.32693
HMGB3	9.4111	9.31092	9.33665	7.0581	7.14622	7.0127
MAPKAP1	7.76908	7.78562	7.75282	5.52021	5.42435	5.61482
H2AFV	8.74981	8.68287	8.69569	6.47079	6.48055	6.48055
ABCF1	8.1127	8.06255	8.12936	5.76136	6.03138	5.86948
MSH6	9.40327	9.35902	9.4136	7.08042	7.27425	7.33976
SMCR7L	7.95474	7.83974	7.79231	5.78094	5.6816	5.73097
SCAMP3	9.67818	9.53291	9.6363	7.62971	7.46467	7.40383
LPIN2	8.53716	8.84314	8.58296	6.54796	6.59616	6.49274
WHSC1	6.4829	6.52905	6.54705	4.34194	4.49908	4.43618
ADK	7.35077	7.63316	7.48181	5.27304	5.633	5.36359
C14orf166	10.5157	10.3622	10.4735	8.48909	8.53879	8.33681
MAD2L1BP	8.16017	8.09045	8.03791	6.16891	6.06127	6.07618
ATP6V0E2	8.50237	8.39843	8.41808	6.49349	6.39171	6.47312
CTDSPL	8.0572	7.82155	7.9505	6.06308	6.02533	5.85652
MAPK9	7.91527	7.78512	7.85683	5.81927	5.79747	6.06891
MCMBP	9.34697	9.3869	9.32532	7.46925	7.37038	7.43889
MYEF2	6.41705	6.61173	6.48031	4.60101	4.47917	4.64962
FAM46C	7.04311	7.0259	6.88031	4.95776	4.95253	5.26769
ALG6	8.08185	8.14637	8.19623	6.20419	6.38192	6.14444
LEPROTL1	7.71623	7.70351	7.73115	5.69384	5.96968	5.79711
BLMH	8.97734	9.05861	9.03334	7.22878	7.03679	7.12723
NELFCD	8.77989	8.75716	8.78063	6.82153	6.96489	6.86127
FBXO45	5.75838	5.70784	5.95686	3.9284	3.88345	3.97146
ARMCX3	7.2943	7.32838	7.28508	5.45852	5.53024	5.2877
YAP1	9.80571	9.86792	9.85002	8.05132	7.85561	8.02117
PSIP1	9.31152	9.26512	9.24495	7.42736	7.35304	7.44817
RAP2B	5.37682	5.10022	5.26266	3.42992	3.17598	3.54368
SRD5A1	6.31332	6.40408	6.22136	4.32171	4.52688	4.56509
TP53RK	6.14394	6.13404	6.2951	4.33455	4.32818	4.38739
ABI2	7.81995	7.8937	7.91596	6.05517	6.04378	6.0102
EFCAB4B	6.41115	6.30694	6.42331	4.49719	4.54145	4.58812
ARPC5L	7.67316	7.74271	7.73844	5.87721	5.89647	5.89799
MTFP1	7.57864	7.56165	7.35673	5.61027	5.80213	5.6038
ANKRD40	8.29451	8.27211	8.39041	6.61275	6.40026	6.46987
ANXA1	11.7721	11.743	11.7926	10.0193	9.93846	10.0083
SUMO3	9.47213	9.42705	9.41802	7.67471	7.6193	7.68894
DEGS1	9.44815	9.63097	9.46342	7.80096	7.71057	7.7002
ENSA	5.73223	5.65407	5.68892	3.76279	3.76279	4.2316
CDK2	8.10459	8.06463	8.01231	6.29248	6.25073	6.34297
COPRS	9.39627	9.51493	9.44343	7.66022	7.68465	7.72442
BRCA1	7.32062	7.35948	7.28378	5.53531	5.58696	5.56472
SUV39H2	8.66432	8.67689	8.70734	6.91669	6.88221	6.98069
SGCB	7.67685	7.46237	7.45778	5.80644	5.68263	5.87694
ERI1	7.20586	7.26823	7.32995	5.53429	5.66669	5.41367
AIM1	9.81445	9.69691	9.76648	8.0104	8.06426	8.02195
TRIM32	5.74776	5.37491	5.56877	3.43214	4.03068	4.06064
ATP1B3	7.84167	7.85537	7.91418	6.06232	6.17775	6.2045
TNFRSF21	9.19993	9.18554	9.24581	7.55855	7.42655	7.50688
NLK	7.00226	7.01186	6.97499	5.44176	5.13467	5.29722
SMIM7	9.00856	9.04016	9.11374	7.33103	7.28708	7.45433
SCD	8.59979	8.50722	8.47721	6.83876	6.92463	6.73414
SLC19A2	7.38315	7.50791	7.28349	5.56476	5.75699	5.78479
DCXR	8.94059	8.82542	8.79129	7.16035	7.20222	7.14353
NSL1	8.4923	8.61779	8.61002	6.91926	6.94036	6.85009
PRKACB	9.1625	9.16549	9.05266	7.44817	7.59475	7.38145
DOCK4	8.05908	8.21812	8.23106	6.38884	6.62005	6.57941
BZW1	10.6142	10.5313	10.534	8.88763	8.96405	8.92073
IFRD2	8.96088	8.74912	8.74854	7.15857	7.17316	7.22788
STC1	6.46391	6.56138	6.5508	4.62994	5.12177	4.94556
TBC1D8B	4.61897	4.73397	4.74032	3.11269	3.01584	3.0862
UHRF1	8.69161	8.63429	8.70221	7.03031	7.09829	7.0354
MED21	8.47731	8.50444	8.48784	6.78208	6.92111	6.93835
G0S2	10.0185	10.0464	10.0078	8.48334	8.33013	8.45445
TNC	8.03203	8.1071	8.13551	6.48183	6.57941	6.43376
SHCBP1	8.63325	8.57711	8.75383	7.02198	7.10943	7.05709
PPP1CB	8.14526	8.16633	8.20542	6.60479	6.51936	6.62208
SNN	5.00136	5.36085	5.32376	3.7863	3.77663	3.36608
GINS2	8.34044	8.38952	8.31678	6.81119	6.68099	6.83739
PBK	8.56339	8.40708	8.47414	6.99444	6.76992	6.98977
RDX	5.78718	5.67877	5.69946	4.06544	4.17462	4.23589
CCDC34	7.80623	7.88446	7.82491	6.35325	6.132	6.35474
IMPA1	5.49176	5.3445	5.28408	3.87315	3.66448	3.91839
BOP1	9.65504	9.53058	9.52242	8.02711	8.00806	8.01941
NASP	7.49024	7.57094	7.51975	5.92618	5.96008	6.05014
KCNS3	6.76362	6.68488	6.70944	5.20889	5.16966	5.13859
BET1	8.15664	8.12337	8.15395	6.50908	6.62397	6.67188
GMFB	10.4101	10.474	10.4513	8.90176	8.83572	8.97832
SLC25A26	7.8585	7.75839	7.75685	6.20793	6.40482	6.14375
C1orf112	5.73417	5.55228	5.48604	3.77072	4.37668	4.05404
TWSG1	9.7161	9.88792	9.85429	8.33449	8.27147	8.29514
TADA2A	6.42023	6.54635	6.46139	4.93439	5.01545	4.92276
IDH1	9.33108	9.50478	9.33424	7.89071	7.85561	7.87944
C2orf43	6.27893	6.36669	6.04148	4.6927	4.81133	4.64677
DNAJC3	7.51439	7.55142	7.59819	6.01694	6.12209	6.00068
RANBP1	11.818	11.8132	11.8429	10.3484	10.309	10.3001
DAXX	8.91774	8.90493	8.88009	7.3239	7.47519	7.3886
ARHGAP19	6.16367	6.38133	6.26068	4.74606	4.73548	4.81616
TDRKH	6.81284	6.69995	6.68361	5.27308	5.16489	5.25261
SSR1	9.06043	8.98288	9.04869	7.58374	7.54755	7.455
FLRT2	7.10641	7.157	7.15956	5.60783	5.66841	5.64694
GPN1	8.71494	8.74213	8.74899	7.276	7.23724	7.24683
GSG2	6.04514	5.98028	6.06849	4.64203	4.46155	4.55414
LYSMD2	7.89754	8.00567	7.93034	6.50155	6.37936	6.51866
ABCB7	7.90597	7.88173	7.85318	6.30378	6.47637	6.43215
UBE2Q1	7.18991	7.0556	7.01717	5.66739	5.72272	5.46916
VASP	9.02982	9.09763	9.05299	7.66531	7.57964	7.54354
RACGAP1	9.59824	9.59209	9.59247	8.21461	8.04512	8.15062
PFKFB2	4.9871	5.0396	5.06709	3.79185	3.37426	3.56865
SPOPL	7.68923	7.75307	7.76582	6.01243	6.46235	6.37722
TMEM189	10.3354	10.4083	10.3554	8.89694	8.95142	8.90438
HSPA8	4.85835	5.01532	4.71394	3.43516	3.20741	3.60063
AP1M2	9.04294	8.98907	8.9985	7.51521	7.55256	7.62534
LANCL1	8.10583	7.94666	8.08747	6.61108	6.59699	6.59699
KIAA0196	5.94767	5.9609	5.9969	4.54826	4.54027	4.48388
CHMP4B	10.2655	10.2556	10.2393	8.82063	8.8496	8.75757
TPM3	5.49233	5.52244	5.44522	3.95633	4.11961	4.05545
DDAH1	7.75914	7.82031	7.84004	6.32128	6.33922	6.44196
PDLIM5	10.281	10.3127	10.3352	8.84225	8.90638	8.86538
CENPM	8.80942	8.52917	8.5253	7.16893	7.25391	7.12892
ATP6V1B2	8.57912	8.4135	8.31792	6.93542	7.02528	7.03944
THOC5	8.47743	8.30167	8.34182	6.91964	6.91993	6.97473
CCNY	6.97816	6.90309	7.0444	5.50002	5.58866	5.53144
EIF1AX	7.9269	7.85544	7.87937	6.53435	6.32867	6.49662
HDGF	11.0082	10.9596	10.893	9.57956	9.46852	9.52352
FN3KRP	7.91037	7.8927	7.81817	6.4164	6.55841	6.36391
SNTB2	5.68019	5.87236	5.85782	4.43618	4.28031	4.41682
TOR1AIP2	5.72363	5.41946	5.6038	4.15844	3.973	4.3428
MSH2	8.74508	8.79718	8.75808	7.4032	7.22595	7.4032
CIAPIN1	9.30228	9.14291	9.21519	7.738	7.86948	7.81945
TBXAS1	5.14149	4.77411	5.00431	3.51067	3.48333	3.73783
CCT7	11.8188	11.8495	11.8389	10.4625	10.3937	10.4661
CDCA7L	9.60481	9.44263	9.39279	8.05838	8.13772	8.06758
SNRPA1	10.4153	10.2658	10.2818	8.98758	8.8641	8.93572
KIAA1199	10.6508	10.6656	10.6758	9.28911	9.31621	9.22353
FAR1	7.32191	7.34417	7.36615	5.80227	6.01627	6.05414
TAX1BP1	7.3425	7.25706	7.40417	6.00888	5.92599	5.91521
CDCA7	9.37494	9.45979	9.29749	8.03151	7.98778	7.96483
FAM9B	6.38744	6.29203	6.43367	4.85729	5.00666	5.1207
TMX1	7.91877	8.0079	7.99791	6.57108	6.64146	6.59134
RAVER1	6.10737	5.95851	6.19542	4.77978	4.67832	4.69038
B4GALT4	5.85709	5.84565	6.00436	4.42906	4.63237	4.55679
TYMS	10.0552	9.96958	9.96508	8.65297	8.58046	8.67558
SC5D	6.22773	6.3937	6.26311	4.85274	5.06163	4.89086
NDUFAB1	11.0462	10.9523	10.9734	9.62354	9.69154	9.59292
RTCA	8.45469	8.48108	8.54033	7.2129	7.06462	7.13917
DST	7.14726	7.23769	7.18453	5.7872	5.93543	5.82239
KNSTRN	9.44147	9.47092	9.43153	8.1223	8.08957	8.11662
ATG5	5.72873	5.77125	5.58006	4.31682	4.08418	4.66703
S1PR3	7.20849	7.04172	7.00785	5.69945	5.79043	5.77404
CCDC109B	6.48772	6.30793	6.46078	4.88459	5.17985	5.19969
ALYREF	10.5668	10.5108	10.5022	9.16698	9.16729	9.26262
LSS	6.67416	6.52186	6.52002	5.26583	5.30332	5.16622
MRS2	6.96779	7.04706	7.03795	5.75052	5.6186	5.70347
RPL7L1	8.73904	8.65842	8.67052	7.26826	7.4629	7.36647
VWA9	8.38005	8.30992	8.31897	7.01981	7.02357	6.9961
SEC62	6.94633	6.9526	6.8921	5.52316	5.68086	5.61922
SEC23IP	8.82517	8.8068	8.70419	7.48366	7.4652	7.42079
TMEM30A	7.9503	7.88562	7.88447	6.60607	6.58914	6.56424
ATP5J2	10.9588	10.9035	10.9692	9.62625	9.67119	9.57463
ITGB1BP1	9.78255	9.76205	9.76397	8.47334	8.3392	8.53914
FAM217B	7.06794	7.15213	7.24475	5.84702	5.79379	5.87206
RYBP	8.86023	8.83206	8.91392	7.5307	7.58658	7.54756
KRTAP2-3	8.64988	8.63444	8.63654	7.29672	7.38772	7.2973
MAPK14	6.61541	6.58878	6.5359	5.09915	5.35763	5.34849
SLC12A2	7.48751	7.50474	7.54137	6.27528	6.08396	6.24341
CDK4	11.0682	11.0603	11.0386	9.77116	9.67473	9.79148
PRKCA	6.74092	6.80675	6.94803	5.51483	5.49844	5.55527
KITLG	6.18441	6.30482	6.21869	4.95468	4.7356	5.09896
SHISA3	8.85479	8.81266	8.82775	7.5733	7.40876	7.60572
C7orf55-LUC7L2	9.09677	9.06726	9.02828	7.74134	7.81043	7.73625
ERVMER61-1	4.00086	4.02477	3.91461	2.64407	2.75459	2.65243
ARMC8	6.19877	6.29703	6.35812	4.8882	5.0632	5.01366
PDCL	6.93273	6.96426	7.02412	5.64526	5.76982	5.61971
PFKFB3	9.01462	9.00904	8.96502	7.63695	7.76906	7.70856
AP1S3	6.37152	6.62641	6.50449	5.46937	5.32093	4.84226
ATP2A2	8.71857	8.72752	8.71951	7.44183	7.4159	7.44014
MNS1	5.39681	5.21093	5.43621	4.12481	4.03689	4.01726
CHMP6	6.52637	6.43509	6.33263	4.89922	5.26845	5.26786
GMPS	9.98053	9.97116	9.98153	8.67995	8.654	8.7425
TMEM97	9.61712	9.65014	9.59115	8.3907	8.22535	8.38931
NUP98	8.28769	8.22263	8.11531	6.9738	6.92537	6.88818
LUC7L	8.38878	8.36837	8.34437	7.11289	7.11858	7.04003
SMURF2	4.93755	4.9531	4.81529	3.70314	3.76149	3.41278
CTPS2	7.1589	7.31724	7.27196	6.04389	5.93194	5.94607
SQLE	7.58688	7.63516	7.54784	6.31584	6.32286	6.30837
ENC1	7.33522	7.38186	7.28742	6.05187	6.11106	6.02158
FARSB	9.21586	9.22802	9.1457	8.0458	7.63694	8.08817
TIMP3	6.31971	6.2269	6.25871	4.96741	4.96315	5.05734
IGSF3	7.89372	7.86191	7.92064	6.78308	6.54206	6.541
LARP4	9.43744	9.39733	9.43943	8.20712	8.10644	8.16829
RAB23	6.1287	6.43185	6.19429	5.05833	4.94976	4.96798
FAM122B	8.42353	8.26795	8.33561	7.14165	6.96952	7.14702
FAM24B	5.33887	5.44186	5.29571	4.24438	4.06392	4.00067
GSTZ1	6.97234	6.72318	6.69107	5.57857	5.68798	5.35298
TFPI	9.4868	9.58502	9.53333	8.3258	8.20206	8.31447
MMS19	7.93062	7.92306	7.88896	6.75239	6.68441	6.54648
DTL	7.40888	7.30452	7.4064	6.15712	6.00295	6.21032
HELLS	8.60664	8.54197	8.50211	7.30188	7.29714	7.30408
GLUL	6.47529	6.54789	6.5851	5.39117	5.13467	5.33713
NCAPG	9.41914	9.46041	9.43282	8.14259	8.22032	8.20941
DSCC1	8.25791	8.33341	8.348	7.10328	7.04014	7.06363
CIRBP	8.745	8.56909	8.53865	7.35278	7.3552	7.41326
MCTS1	10.4084	10.4327	10.3883	9.18671	9.13452	9.18711
RQCD1	7.5733	7.49064	7.53347	6.30111	6.31223	6.26529
SLC50A1	7.32728	7.23468	7.21487	6.00627	6.05306	6.00571
UHMK1	8.93258	9.05468	8.97446	7.71054	7.8402	7.70485
POLR1C	7.11949	7.2102	7.0701	5.86731	6.10653	5.7224
SCOC	7.52249	7.59519	7.69227	6.36588	6.39729	6.35366
OTUD6B	5.95904	6.26157	6.26315	4.98618	4.90303	4.90186
INO80C	8.69903	8.78179	8.72586	7.48746	7.48193	7.57025
SPCS2	10.0971	10.0455	10.0985	8.8779	8.87488	8.82594
EGLN3	4.80148	4.8645	4.69859	3.3891	3.68204	3.64828
LPIN1	9.93212	9.85979	9.82828	8.69278	8.61219	8.672
FDFT1	9.70759	9.637	9.63553	8.43865	8.43739	8.4609
FAM60A	9.71077	9.75449	9.71677	8.54044	8.45087	8.54921
SNTB1	5.86379	6.11474	5.96284	4.99588	4.62107	4.6893
TTL	8.96051	8.99426	9.01521	7.76849	7.78674	7.78463
GKAP1	6.89303	6.88148	6.87605	5.73116	5.5024	5.78983
KIAA1919	5.43094	5.59388	5.63317	4.61996	4.18041	4.2309
RFC5	9.25749	9.26186	9.21867	7.97607	8.04376	8.0972
ZBTB18	7.93432	8.09206	8.14618	6.89588	6.79198	6.8737
TCHP	7.36899	7.29557	7.46038	6.23158	6.08958	6.20562
DDX17	9.43462	9.49456	9.47574	8.30089	8.2651	8.26599
TDP1	8.72731	8.758	8.74601	7.59041	7.51687	7.5721
SNRPB	4.64922	4.71302	4.65755	3.54765	3.58454	3.34485
TMEM192	3.17622	3.52447	3.47894	2.12198	2.12198	2.40243
RNF187	7.70609	7.61702	7.62576	6.38049	6.51388	6.52229
POLA2	6.7773	6.67743	6.63241	5.54448	5.57319	5.4439
PARG	7.83814	7.77495	7.70656	6.48922	6.69776	6.60771
STX6	6.25105	6.37609	6.23362	5.02242	5.11534	5.2022
URM1	8.88759	8.78658	8.8217	7.67997	7.62727	7.68252
CAMK4	4.54247	4.74488	4.5115	3.3542	3.43074	3.50888
C11orf58	5.60978	5.90258	5.72838	4.59124	4.70226	4.44623
IREB2	8.35461	8.5138	8.46152	7.35346	7.18669	7.28937
HSD17B8	6.1439	6.12005	6.14902	4.96767	5.0501	4.89501
MCM2	8.02787	7.85305	7.84316	6.72517	6.77435	6.72962
KIF15	7.04588	7.25343	7.11213	6.00038	5.74446	6.18378
OSBPL10	6.79319	6.7359	6.6834	5.67141	5.48878	5.57107
DNM1L	8.96008	8.89331	8.92404	7.73738	7.81089	7.74868
PREP	8.30854	8.22244	8.23566	7.10693	7.13629	7.04992
PCNA	6.05122	6.15964	6.41284	4.97406	4.99183	5.18899
DLG5	8.6523	8.67612	8.67612	7.62425	7.41806	7.49907
VPS33A	7.07203	7.04787	7.22179	5.86459	6.10089	5.91873
CDC45	7.77373	7.68837	7.62302	6.55982	6.54258	6.53398
HIPK1	8.13289	8.14517	8.13863	6.98195	6.91953	7.07095
RAB39A	3.43543	3.80643	3.53095	2.28181	2.6334	2.42776
NANOS1	5.80065	5.82704	5.86124	5.1453	4.63852	4.27777
HMGN4	9.94627	9.9373	9.95921	8.79459	8.82698	8.80063
RAN	10.6392	10.648	10.6491	9.5106	9.51494	9.49527
TSPAN13	5.9742	6.1422	6.12361	5.00275	4.90173	4.93933
ARPP19	10.0096	10.0679	10.0993	8.90829	8.95261	8.92174
UBE2L3	7.35758	7.12736	7.13092	6.04298	6.16011	6.03182
EID2	7.5002	7.65476	7.61291	6.37961	6.5645	6.44873
RCC1	8.48069	8.43906	8.45437	7.32407	7.35917	7.31829
AK2	7.81142	7.97422	8.03891	6.81869	6.81547	6.82127
TMEM70	4.25434	4.22927	4.23757	3.13233	2.95371	3.27284
METTL16	7.37618	7.25706	7.21332	6.14714	6.01696	6.32511
CA2	7.01144	6.92817	7.05493	5.75611	5.90722	5.97436
WDR36	8.5631	8.55269	8.61143	7.45778	7.37038	7.54989
GIT2	6.06868	6.26538	6.15393	5.13366	5.16773	4.84158
ARHGDIA	7.56704	7.46836	7.48065	6.36895	6.4078	6.39473
LY6K	5.67164	5.72857	5.73786	4.65387	4.57315	4.56959
CTDSP2	6.68696	6.63914	6.61996	5.52931	5.47457	5.6038
PSMC3IP	7.83196	7.89825	8.00722	6.80251	6.75332	6.84824
MGAT2	7.61307	7.62818	7.71899	6.61218	6.50352	6.51127
NOL6	7.28691	7.20114	7.15719	6.17971	6.07557	6.05793
FADS2	7.09326	7.06629	7.08781	5.90663	6.11164	5.8971
RHOC	10.505	10.4146	10.4065	9.3197	9.32436	9.35377
MTHFD2	9.26385	9.24874	9.21472	8.10588	8.14028	8.15898
UBE3C	8.65911	8.58841	8.57496	7.48674	7.57131	7.44522
FAM177A1	7.32614	7.3079	7.13715	6.09689	6.22046	6.13651
C15orf41	6.61235	6.59913	6.74412	5.69945	5.56877	5.37409
EXOSC2	7.90182	7.89293	7.7566	6.81277	6.78245	6.64517
BRWD1	6.79358	6.70617	6.81198	5.65593	5.66785	5.67921
CDC6	9.04147	8.94496	8.87647	7.79961	7.88074	7.87932
PDS5B	5.89395	5.6819	5.90524	4.82263	4.65975	4.69702
UBE2D1	7.39631	7.43831	7.53371	6.18973	6.46407	6.41301
CMBL	9.31216	9.39257	9.35443	8.3148	8.18897	8.25797
DPM2	8.66989	8.57137	8.63728	7.5382	7.54012	7.50738
SNX12	8.63469	8.73251	8.72839	7.6291	7.64481	7.52938
LRP8	6.72913	6.5865	6.57689	5.63701	5.62412	5.33953
CDC23	6.93169	6.77559	6.8924	5.75429	5.88177	5.68023
AURKB	9.04742	9.07927	9.06287	7.98944	7.93893	7.9817
SKA1	7.63288	7.53499	7.54791	6.54191	6.50755	6.38884
NUP62CL	5.21782	4.92762	5.37041	3.98528	4.06181	4.19147
GGA2	6.60839	6.53464	6.61368	5.4025	5.40645	5.68089
RRAGA	10.0944	10.0089	10.0737	8.99127	8.8718	9.04881
DNAJB1	9.81563	9.80183	9.74219	8.72932	8.66092	8.70542
ANKRD27	8.50943	8.56739	8.50418	7.44108	7.4409	7.43504
FEN1	10.4855	10.4102	10.3717	9.32583	9.2688	9.41423
SNX5	7.14635	7.08777	7.25556	6.13089	6.0431	6.05762
C1D	9.22134	9.35455	9.28779	8.20303	8.19667	8.20822
ERMP1	7.9599	8.0019	8.12723	6.9686	6.86005	7.0109
RNF213	6.64294	6.28341	6.34124	5.24144	5.41128	5.37624
SKA2	8.94383	8.97505	9.00154	7.95917	7.71103	8.0128
DNAJC9	9.1408	9.08142	9.07212	8.0276	8.07126	7.96196
TM4SF18	7.6555	7.65677	7.62064	6.56678	6.5233	6.60952
CTNNB1	9.44881	9.37588	9.41605	8.30993	8.32047	8.37851
STK3	7.48517	7.65962	7.58782	6.66315	6.31468	6.53083
CKB	7.73992	7.63948	7.64799	6.43059	6.73673	6.64039
RAB3IP	7.95189	8.02531	7.99459	6.93912	6.83725	6.97933
USP10	8.55799	8.51741	8.52016	7.47003	7.40866	7.50154
B3GNT2	8.07232	8.14744	8.05787	7.10072	7.03853	6.92323
TMEM243	8.88329	8.92156	8.94562	7.80754	7.85549	7.87544
CRK	8.50588	8.3611	8.4806	7.41672	7.30971	7.41357
TMEM41A	6.79797	6.95746	6.78087	5.75804	5.91039	5.66514
PRSS2	7.00731	6.92818	6.98919	5.89022	5.88096	5.95911
TBPL1	8.68882	8.64587	8.68882	7.57212	7.60257	7.65456
FANCD2	6.22817	6.00618	6.13347	5.07263	5.02974	5.07447
FKBP4	9.88712	9.73517	9.70335	8.73127	8.7094	8.69628
GNB1	9.18494	9.09179	9.16509	8.02242	8.09084	8.14026
FAM105B	6.67677	6.73631	6.65027	5.7262	5.57647	5.57332
ORC1	6.31856	6.16493	6.4124	5.18875	5.34456	5.18053
C10orf90	3.69878	3.81947	4.02329	2.74049	2.75994	2.87621
BRCC3	8.07995	8.06371	8.13718	7.08722	6.98917	7.0481
ZBED4	6.19235	6.34822	6.10942	5.27054	5.09274	5.13096
TRRAP	6.42553	6.26734	6.25153	5.42099	5.24108	5.12752
PRICKLE4	10.8739	10.8061	10.7628	9.7628	9.75521	9.77004
CAMK2D	7.23453	7.26727	7.20625	6.17273	6.27807	6.11131
TXLNA	6.29031	5.87514	5.85097	5.09148	4.70321	5.08212
RCAN2	4.44239	4.63426	4.19712	3.40638	3.31673	3.4123
SLC35E1	7.62977	7.38052	7.57789	6.46695	6.36184	6.6317
BLOC1S6	5.68207	5.62848	5.69945	4.57315	4.5445	4.77609
AGPAT5	4.64643	4.88078	4.77802	3.87203	3.6319	3.68882
VBP1	9.53088	9.53224	9.58057	8.54972	8.4193	8.56378
E2F1	7.22681	7.07282	7.09766	6.13353	6.1182	6.03642
C19orf12	8.14465	8.05356	7.97708	6.99745	7.02012	7.05347
ANKHD1	6.01206	6.23042	6.18582	5.05455	5.26655	5.01335
FGFRL1	6.59345	6.6563	6.50928	5.67335	5.46821	5.52486
BORA	7.4082	7.41636	7.40626	6.41929	6.38086	6.33941
C5orf30	7.09591	7.01461	7.05298	5.89799	6.13649	6.04174
RPS6KA1	5.89423	5.792	5.89836	4.90839	4.78162	4.81095
ZNF385B	6.728	6.80941	6.79044	5.80836	5.67876	5.75982
NUS1	5.23	5.23469	5.14649	4.14596	4.01232	4.37425
ARG2	5.65353	5.68769	5.75698	4.64546	4.56189	4.81371
DNAL4	6.5132	6.26538	6.28694	5.36798	5.03698	5.5873
LMNB1	8.24281	8.25142	8.16458	7.22688	7.16958	7.19035
VAMP4	4.15307	4.04441	4.36793	3.08326	3.08326	3.3286
SLC35B4	8.81998	8.89009	8.94369	7.85988	7.88097	7.84666
NDST1	7.01991	6.9297	6.85499	6.09653	5.76591	5.87815
LRRC47	9.75815	9.69745	9.7276	8.732	8.74817	8.64677
FANCA	5.71774	5.61888	5.78479	4.92905	4.6349	4.50283
LGMN	8.75686	8.78479	8.85123	7.77179	7.82311	7.75131
GJA1	9.18039	9.27032	9.28314	8.21874	8.23677	8.23202
TWF2	8.6201	8.59295	8.5447	7.61891	7.50139	7.59439
DOCK11	6.84216	6.92626	6.88643	5.73109	5.96884	5.9122
PREPL	7.70138	7.69418	7.67558	6.76728	6.56424	6.70275
EARS2	6.52081	6.34888	6.45975	5.5628	5.42085	5.31058
UBE2R2	7.18604	7.23245	7.18453	5.99391	6.28836	6.2909
LRP12	8.15676	8.21172	8.21213	7.1801	7.1828	7.18876
43529	8.82443	8.65816	8.75561	7.69023	7.71744	7.80283
MANBAL	8.31189	8.10756	8.10194	7.15889	7.14261	7.19437
KIAA1704	6.51262	6.49574	6.59193	5.33983	5.63342	5.6038
RTKN2	4.22347	4.065	3.96948	3.18037	2.99344	3.0724
RASSF5	7.05281	7.05281	7.20294	6.04652	6.20715	6.04968
SPTSSA	7.26213	7.44679	7.34526	6.30587	6.28582	6.45855
GLT8D1	9.25748	9.24246	9.17779	8.15267	8.28561	8.23989
STOM	7.61349	7.37544	7.50588	6.49917	6.45767	6.53998
PEBP1	10.075	9.83204	9.78007	8.9382	8.87267	8.87854
FDPS	10.816	10.7311	10.7228	9.83903	9.73105	9.70667
MKKS	7.20769	7.13644	7.08679	6.29407	6.06437	6.08017
MEAF6	8.56797	8.54869	8.52016	7.53602	7.55813	7.55281
TMEM185A	6.20722	6.38085	6.27308	5.19501	5.40911	5.27234
SPECC1	4.92188	4.90462	5.04627	4.14927	4.01317	3.73252
DDAH2	7.11422	7.24573	7.09417	6.1182	6.18582	6.17488
RPS2	7.88404	7.65739	7.66997	6.75709	6.72236	6.75674
PKIB	5.5108	5.59168	5.9413	4.63734	4.86152	4.57585
FBXO3	4.32974	4.16072	4.46162	3.40605	3.21915	3.35841
PARP1	9.90918	9.87545	9.90477	8.89189	8.89338	8.93713
EIF2AK1	8.42711	8.38359	8.34331	7.34998	7.43977	7.39969
TMEM154	7.04974	6.96241	7.093	6.15562	5.90603	6.08189
ESYT2	8.58716	8.52987	8.62258	7.59547	7.58292	7.60337
EXOC6	7.76413	7.66099	7.68294	6.7287	6.71147	6.71148
TADA3	8.64184	8.58562	8.5677	7.66021	7.62407	7.56001
CLCN4	7.83437	7.79977	7.91486	6.90725	6.80787	6.88589
PGD	8.63781	8.69405	8.67143	7.74209	7.60584	7.71076
ASPH	8.07905	8.0185	8.04092	7.08471	7.0392	7.0747
CBX5	7.89149	8.07047	7.98002	6.97922	6.96489	7.05851
PTGS2	5.19966	5.11731	5.22015	3.95449	4.33773	4.30733
PIP5K1A	8.25891	8.39376	8.46282	7.32998	7.48147	7.36926
ANXA3	8.77708	8.90048	8.84026	7.93559	7.81385	7.83794
AP1G1	7.34335	7.32803	7.32789	6.30725	6.33753	6.42939
INSIG1	8.62479	8.50578	8.57357	7.62741	7.57404	7.57968
GINS4	7.33442	7.24925	7.13942	6.26883	6.22652	6.30921
LYRM7	3.66553	3.78352	3.87813	2.91646	2.84283	2.65038
CREBZF	5.71856	5.50262	5.51679	4.60618	4.49022	4.72614
LRRFIP1	6.80123	6.81222	6.83702	5.89033	5.75496	5.89387
NEXN	5.83935	5.74575	5.72803	4.87503	4.43295	5.09756
DHFR	7.21661	7.22702	7.21316	6.4129	5.92178	6.41735
HS2ST1	3.92871	4.02948	3.95247	2.98652	3.1338	2.88729
MFN2	9.08798	8.99426	9.04748	8.10408	8.02969	8.09582
NFU1	9.81313	9.81453	9.80713	8.84525	8.83851	8.85235
GRPEL2	6.14163	5.94828	6.19255	5.13134	5.12158	5.14215
NIPA1	6.7683	6.67773	6.69138	5.81465	5.70113	5.74154
SMCO4	8.13565	8.14689	8.17554	7.24823	7.16135	7.16896
TTC33	6.47203	6.6485	6.46763	5.51447	5.68192	5.516
KLHL7	7.905	7.91841	7.73958	6.8213	6.96842	6.8976
KPNB1	10.9199	10.8455	10.8494	9.97609	9.90063	9.86407
NDUFB10	9.95766	9.88475	9.79595	8.94166	8.88845	8.93526
TSPAN12	4.73693	4.91996	4.68266	3.78326	3.80799	3.87669
DACH1	4.88241	4.96	4.99276	3.76368	4.09794	4.10218
FUBP1	8.23473	8.13357	8.21747	7.33168	7.13494	7.24809
SHPK	7.16834	7.06867	6.94411	6.06962	6.25628	5.9864
PTN	6.25456	6.06064	6.17175	5.25197	5.16868	5.19753
IFNAR1	6.55732	6.63665	6.69636	5.76471	5.78639	5.47119
PDE3B	4.42272	4.7255	4.45771	3.66474	3.48772	3.58735
ITGB2	6.31924	6.04044	6.18582	5.19414	5.25604	5.23203
PHB2	10.7401	10.579	10.616	9.69192	9.65361	9.72715
POLE2	9.39187	9.32892	9.37639	8.41428	8.41399	8.40702
POLR3B	7.3769	7.361	7.45125	6.38761	6.34199	6.59875
MBOAT2	4.87593	5.25131	5.07345	3.98235	4.18602	4.17364
MPC2	5.77031	5.64472	5.72493	4.77698	5.00589	4.50092
POLDIP3	8.53353	8.57185	8.46692	7.50999	7.61385	7.5937
DHRS13	6.76773	6.66707	6.52484	5.67141	5.77604	5.65891
MEST	8.3083	8.29905	8.31801	7.38	7.35137	7.34186
ACAT2	10.5622	10.5859	10.5211	9.62156	9.5872	9.60879
SOCS2	7.70864	7.78901	7.77803	6.86879	6.74539	6.81119
EPHB1	3.97575	3.89427	4.19218	3.08352	2.94242	3.18652
SRSF1	6.38597	6.49763	6.57583	5.54408	5.6038	5.46437
HNRNPC	6.19781	6.17056	6.18838	5.22212	5.22212	5.26966
H2AFX	11.0215	10.9412	10.9334	10.0671	9.93464	10.0563
STARD4	4.3105	4.63237	4.34034	3.7182	3.48641	3.24145
INPP5F	4.89142	4.72349	4.884	3.80829	3.89609	3.95876
ACSL4	5.91386	6.0099	6.05883	5.01806	5.00586	5.12477
EED	9.07353	9.08118	9.107	8.11057	8.18155	8.14023
RPF1	10.9194	10.9097	10.9496	9.98516	10.0025	9.96358
DUT	7.92033	7.90668	7.84833	6.90847	6.97025	6.97025
KIFAP3	7.19974	7.21052	7.07579	6.27977	6.20034	6.18016
LSM14A	9.11954	9.12467	9.17758	8.234	8.20596	8.15659
DNAJC11	8.40237	8.34175	8.30416	7.43712	7.43741	7.35153
UBE4B	7.46248	7.58414	7.55548	6.67463	6.62441	6.48294
NUDCD3	9.0088	8.92669	8.97926	8.03899	8.06022	7.99822
BTBD3	7.6542	7.60535	7.6625	6.58788	6.82526	6.69231
IGIP	6.07557	6.16067	6.01416	4.9418	5.32763	5.16474
LRRC8C	6.92833	6.91781	7.02053	6.01179	6.04125	5.9992
NUP62	9.66972	9.69069	9.67759	8.75016	8.72321	8.75128
CDT1	7.3239	7.33556	7.15132	6.44577	6.33922	6.21327
TNFRSF12A	9.61677	9.43542	9.46039	8.54805	8.59218	8.56084
PAICS	10.283	10.1227	10.1416	9.2581	9.24305	9.23547
TOMM6	10.46	10.5479	10.4439	9.50845	9.61111	9.52244
SPC25	8.61595	8.69395	8.61202	7.72614	7.69487	7.69558
LIPG	7.02386	7.02385	6.98946	6.05089	6.11445	6.06775
EIF2S1	6.64421	6.70637	6.77644	5.87793	5.7109	5.74058
LCP1	6.73132	6.81426	6.83729	5.81957	5.90629	5.85996
ANKRD50	5.98797	6.10019	5.96847	5.18738	5.11694	4.95625
ARMCX5-GPRASP2	7.54276	7.65322	7.68434	6.60193	6.72478	6.76005
NCAPH	8.5773	8.52016	8.48668	7.56515	7.68275	7.54279
SERPINB8	7.12765	7.19605	7.21644	6.30921	6.28314	6.16251
CTGF	10.8239	10.8104	10.8231	9.89679	9.8981	9.87778
POT1	4.71892	4.80895	4.70467	3.84325	3.96537	3.64013
JPH1	7.23267	7.17755	7.12351	6.22813	6.29497	6.22832
COQ5	6.51323	6.76992	6.69298	5.69945	5.80178	5.69481
PRDM5	4.92396	5.20411	4.97753	4.10961	4.12841	4.09186
BYSL	8.82145	8.70032	8.72726	7.77011	7.84343	7.85985
WRAP53	8.50747	8.31184	8.43791	7.46596	7.5242	7.49381
WDR76	6.69554	6.66084	6.65884	5.76666	5.74081	5.73565
PDP2	5.00152	4.91872	4.75305	4.09775	3.87506	3.93198
UCKL1	7.91368	7.68697	7.71772	6.77363	6.85815	6.92094
CD59	10.9974	10.9908	11.015	10.0744	10.0864	10.0795
SMYD3	8.30296	8.30065	8.34833	7.37606	7.43841	7.37534
MAPK3	7.71161	7.59392	7.68284	6.89658	6.59009	6.74099
GAN	5.09263	5.19687	5.01335	4.22347	4.11113	4.20837
EDC3	8.0217	8.09269	8.1367	7.17239	7.22182	7.10157
PRIM1	9.1412	9.05241	9.06909	8.18405	8.18289	8.1439
POLD3	6.54292	6.57905	6.57249	5.62075	5.64342	5.68602
MREG	7.93545	7.93669	7.85434	6.98462	7.03734	6.96185
PPWD1	7.06561	7.11661	7.19532	6.23529	6.0292	6.37068
TMEM19	8.34799	8.27417	8.43062	7.46663	7.42393	7.42179
CSRP2	8.01039	8.03244	7.99309	7.04236	7.09226	7.16117
PEMT	8.73002	8.62315	8.63806	7.73491	7.78595	7.73491
RRM2	10.4537	10.504	10.4615	9.54326	9.56106	9.58304
AP2S1	11.5922	11.5654	11.5229	10.6797	10.6427	10.6286
C1QBP	11.6386	11.6533	11.6594	10.7178	10.7589	10.7463
PLD2	5.13917	5.30571	5.19708	4.25744	4.36058	4.30267
ARNT2	8.06634	8.19705	8.05382	7.21109	7.17583	7.21091
ENPP1	4.61734	4.50414	4.73827	3.64833	3.67833	3.81477
DCLRE1B	7.99582	8.006	8.0953	7.15469	7.14229	7.08741
CCNF	5.57403	5.39692	5.52174	4.69247	4.58921	4.5019
MTOR	7.80494	7.94507	7.82185	6.95097	6.89127	7.02154
RWDD4	7.22255	7.1376	7.20141	6.2909	6.31828	6.24554
NAP1L1	6.55405	6.74016	6.66921	5.90666	5.74574	5.60569
PGS1	4.89213	4.80877	4.82511	4.00519	3.85702	3.95889
LPGAT1	6.33327	6.5445	6.51251	5.68753	5.48947	5.51744
AKAP12	10.0665	9.99635	9.99218	9.13181	9.09962	9.12871
ABHD17C	8.79806	8.57982	8.58587	7.6755	7.80928	7.78427
PHLPP1	6.13846	6.12558	6.09247	5.15226	5.32512	5.1866
MBD1	7.85852	7.86886	7.82633	7.02198	6.86677	6.97518
SMG5	7.75873	7.54902	7.50689	6.70833	6.61793	6.79922
VRK3	7.05272	6.90557	6.94796	6.09879	6.00827	6.11267
GCAT	6.93439	6.96997	6.87985	6.07106	5.95108	6.07595
HAUS2	6.49662	6.75277	6.63021	5.77603	5.56877	5.84878
DHCR7	8.88073	8.79103	8.80528	7.87454	7.9271	7.99227
CTPS1	8.62026	8.4713	8.4607	7.67017	7.54997	7.64909
SNHG12	6.86592	7.032	6.98449	6.05707	5.98028	6.16251
C11orf30	4.49027	4.40497	4.03726	3.53739	3.40406	3.31434
PSAT1	9.46378	9.31347	9.34239	8.48887	8.50332	8.45161
DTD2	8.64266	8.77288	8.66877	7.7729	7.85261	7.78699
TRIP10	7.27947	7.1279	7.03923	6.16182	6.26785	6.34628
ETV1	5.90851	6.17834	6.07272	5.20849	5.08247	5.19853
TBC1D14	9.28523	9.30756	9.39101	8.4471	8.46569	8.40388
EXO1	7.86996	7.84654	7.73678	6.9648	6.89253	6.93436
CNOT8	8.31988	8.42638	8.34562	7.57072	7.40012	7.46155
YES1	8.05939	8.19283	8.25824	7.37038	7.18612	7.29676
DENND1A	5.86634	5.75248	5.95938	5.14109	5.01572	4.76646
SARNP	9.76023	9.5758	9.61652	8.70472	8.81124	8.78282
RAD54L	7.05697	6.95182	7.02592	6.10061	6.17411	6.11474
SPICE1	6.05288	6.16089	6.18582	5.27389	5.08594	5.39681
SHMT1	7.69623	7.53187	7.46362	6.72501	6.75973	6.56496
ZYG11B	4.64716	4.65471	4.68957	3.76625	3.71535	3.86909
TCEA1	9.51234	9.60389	9.51193	8.65127	8.68823	8.65821
LARP1B	6.14422	6.27371	6.47786	5.52566	5.33262	5.41045
SDC4	9.77602	9.74797	9.74255	8.86819	8.89626	8.87942
TUBB3	8.47183	8.10193	8.17948	7.36402	7.41761	7.34994
GMNN	9.93717	9.91615	9.95001	9.02145	9.08302	9.07824
SUB1	8.08699	8.16976	8.20183	7.30177	7.25288	7.28502
SOX9	7.89157	7.93025	7.87509	7.133	6.92689	7.02318
MERTK	7.71334	7.65137	7.60213	6.71171	6.85063	6.80003
FLOT2	6.1852	5.90521	5.92736	5.10292	5.01309	5.3005
MAP2K1	9.31838	9.33093	9.29771	8.46107	8.38323	8.50447
RAF1	8.41243	8.33761	8.30203	7.43764	7.52384	7.49291
ZWINT	9.06626	9.03475	9.05249	8.15296	8.24142	8.16366
MXRA7	6.31939	6.53898	6.52047	5.63915	5.43927	5.70705
PXMP4	7.09959	6.9989	7.12666	6.25332	6.18957	6.18957
HEATR5A	7.08456	7.25954	7.20053	6.16251	6.37152	6.42079
ABHD5	6.76992	6.72995	6.5322	5.76282	5.9068	5.77332
CPED1	3.63496	3.53944	3.2787	2.40641	2.69162	2.76638
MYO19	6.53824	6.33296	6.38552	5.62513	5.5099	5.5362
SGMS2	6.93589	7.11904	7.1984	6.29962	6.19798	6.17211
USP38	7.20372	7.14089	7.24603	6.36004	6.35052	6.29774
APITD1	6.89857	6.95783	6.8559	6.12682	5.8663	6.13785
C11orf54	7.10985	7.16998	7.1536	6.26728	6.30617	6.28464
DRAM2	8.10198	7.99699	7.8883	7.13453	7.07135	7.20724
PDRG1	8.9341	8.89445	8.87963	8.04802	8.06842	8.01847
PAIP2B	5.574	5.71326	5.80569	4.7452	4.74953	5.02508
MRPS28	7.58382	7.51942	7.48597	6.63369	6.76305	6.62085
INIP	7.80869	7.77637	7.82838	6.93442	6.90292	7.00797
CHMP7	7.75987	7.67663	7.64805	6.84662	6.71964	6.9514
CHMP1B	8.01636	8.00824	7.98518	7.10864	7.15975	7.17721
C3orf58	5.71784	5.71326	5.64986	4.92692	4.90229	4.68959
CELF2	5.25289	5.01899	5.16179	4.39116	4.20385	4.28924
PJA2	9.46422	9.44861	9.38932	8.55962	8.64111	8.5564
SLC25A17	7.74037	7.70561	7.72782	6.83654	7.04198	6.75087
EXOSC10	8.23818	8.17372	8.17882	7.29447	7.35506	7.39679
ETS2	6.60283	6.62083	6.50217	7.38884	7.40073	7.48087
CHM	3.33358	3.49103	3.66909	4.20424	4.52717	4.30792
RGS5	5.00921	4.83184	5.03382	5.68871	5.8357	5.8987
ATF3	3.66804	3.59112	3.60651	4.38707	4.65492	4.37337
FAM228B	4.59279	4.78932	4.76107	5.48806	5.5759	5.62912
BMP1	5.2629	5.2727	4.96249	6.0041	6.01605	6.02884
SULT1C2	5.85	5.91711	5.75414	6.70818	6.76992	6.5969
LAMA4	5.02665	4.86494	5.31591	5.77172	6.0857	5.90506
CXCL2	6.03678	6.07159	6.22214	6.93552	7.08285	6.86712
ZC3HAV1	6.74154	6.69952	6.63279	7.61291	7.48683	7.53498
EIF4EBP2	6.32908	6.37068	6.38884	7.21763	7.16034	7.27176
RGS16	4.19584	4.07549	4.34389	5.07021	4.92031	5.1866
TESC	5.41509	5.4213	5.36003	6.18255	6.35149	6.22492
THBS3	3.83233	4.01703	4.19692	4.7837	4.79988	5.02541
DYX1C1	5.10942	5.29583	5.07477	6.14223	5.90603	5.99606
ZNF268	6.18196	6.47748	6.38032	7.1175	7.19561	7.29175
CNEP1R1	5.95101	5.96398	6.03631	6.902	6.8725	6.74229
VPS36	7.52337	7.51455	7.41872	8.39474	8.29298	8.33469
SPOCK3	2.92966	3.53234	3.09604	3.91168	4.12439	4.08826
MAP3K8	2.31466	2.42477	2.77474	3.40305	3.19853	3.47928
ZNF655	6.69458	6.69764	6.68435	7.59361	7.56139	7.49046
ZNF138	6.30816	6.35061	6.26234	7.22373	7.14819	7.11993
TAF11	7.43316	7.46909	7.36164	8.24768	8.25624	8.33136
SEL1L3	4.75662	4.58292	4.7285	5.49905	5.58159	5.55901
FAM222B	6.03608	6.1838	6.2261	6.96432	6.97099	7.08234
MARVELD2	4.59485	4.25225	4.36954	5.29024	5.29024	5.20831
RALGDS	7.85786	7.67385	7.80172	8.61118	8.63223	8.6627
LAMC1	9.33905	9.31394	9.36165	10.2487	10.1544	10.1844
ARRDC3	4.59757	4.41196	4.63117	5.36827	5.46141	5.38408
ZNF84	6.38444	6.33526	6.38216	7.14712	7.26333	7.26532
LACTB	7.52248	7.57158	7.56734	8.45955	8.326	8.45
TSC22D3	5.76799	5.48505	5.66137	6.52207	6.54215	6.42511
TMEM159	5.96577	6.21113	6.25041	7.0611	6.95886	6.9826
PTPRM	9.26225	9.44146	9.37316	10.236	10.1753	10.2415
C7orf60	6.60031	6.753	6.82674	7.61895	7.51592	7.62702
ZMYM5	2.74307	3.07484	2.96327	3.84688	3.72635	3.79001
F8	6.06374	6.00352	6.09748	6.84662	6.93195	6.96877
CERCAM	5.91506	5.98028	5.80975	6.76997	6.66957	6.85082
GRB10	8.84529	8.78232	8.79361	9.68903	9.71459	9.60306
ATP7A	5.58389	5.97807	5.89124	6.63511	6.59271	6.81119
ZNF197	4.10505	4.02183	4.19783	4.96919	4.97957	4.96227
EPAS1	7.58707	7.63507	7.58485	8.46326	8.40469	8.52781
LHFPL2	6.8264	6.6922	6.64303	7.58449	7.49471	7.67273
TOR2A	6.20101	6.22991	6.2909	7.09529	7.12811	7.08913
SDR16C5	6.80437	6.76322	6.82261	7.60559	7.66518	7.71133
ZNF721	6.95047	6.99212	7.05459	7.82527	7.85798	7.90632
TGFBR2	10.1932	10.1236	10.137	11.0015	11.0303	11.0162
AQP3	4.4396	4.38858	4.85203	5.6263	5.35498	5.29397
DENND4C	4.87309	5.06445	4.93016	5.59572	5.9497	5.91944
TIPARP	8.58692	8.51921	8.50303	9.42445	9.37229	9.41003
PDGFB	5.8707	5.70284	6.02467	6.76305	6.85547	6.57941
ACVR2A	6.9768	6.91356	6.89123	7.78022	7.79803	7.80607
SCN2A	3.57233	3.61163	3.84004	4.69982	4.36695	4.56272
MILR1	4.56071	4.75305	4.71102	5.5167	5.58453	5.53223
GRAMD1C	4.46531	4.50441	4.43816	5.34878	5.44192	5.22766
NABP1	7.69994	7.56424	7.59182	8.48806	8.48807	8.49169
AOC2	5.11523	5.20598	5.27897	5.92907	6.3057	5.97768
DSC2	7.03568	7.03403	7.08033	7.9307	7.99353	7.83875
SSPN	4.95491	4.8645	4.86842	5.95994	5.59661	5.74485
C1orf27	5.0231	5.36487	5.23877	6.11074	6.10747	6.02408
APOBEC3F	4.94475	5.05734	4.98284	5.78099	5.97246	5.84751
TMEM106B	7.14106	7.35137	7.3222	8.06496	8.19951	8.16793
SERPINE1	7.04032	7.03182	6.91516	7.89983	7.83202	7.87355
TPO	2.75438	3.13347	2.51184	3.76279	3.76279	3.49374
ATP10D	7.40113	7.3178	7.35437	8.26691	8.19439	8.23202
CREB3L1	5.68556	5.94682	5.815	6.76472	6.646	6.65749
LYST	5.17204	5.20393	5.30296	6.04512	6.16463	6.10206
FAM160B1	5.14149	4.96028	5.08408	5.80795	6.04247	5.96902
GPRC5C	6.95757	6.77354	6.78258	7.73619	7.72093	7.69044
EIF5A2	6.41644	6.66321	6.70374	7.51052	7.44856	7.45831
PMP22	9.50037	9.34644	9.418	10.2739	10.3138	10.3119
TNFRSF11B	4.05584	4.26145	3.74862	4.69464	5.03802	4.96798
P2RX4	5.07525	5.3758	5.24022	5.97588	6.16927	6.18214
KLF13	6.72044	6.63321	6.61685	7.58282	7.52741	7.49634
BAMBI	6.40879	6.50213	6.57205	7.44576	7.34927	7.32509
RAB18	9.07672	9.02241	9.13517	9.93547	9.98342	9.95262
RSAD2	2.87596	3.28164	3.35387	4.04717	4.03726	4.0648
RIOK3	7.39201	7.38533	7.21959	8.22178	8.10303	8.31168
AMPD3	7.02702	6.99826	6.972	7.93445	7.85501	7.84855
SORBS2	4.96537	4.94736	4.94527	5.86146	5.75044	5.88757
GREB1	2.63794	2.87558	3.11225	3.69858	4.04969	3.51993
SMOX	4.69859	4.82039	4.52923	5.44176	5.68831	5.56098
SPARC	6.58104	6.60741	6.69747	7.47324	7.48515	7.57095
AHNAK2	6.03273	6.33327	6.19925	7.12402	6.96975	7.11491
ERGIC2	4.48506	4.28901	4.42517	5.4025	5.12626	5.32117
KLHL24	5.25788	5.26205	5.51992	6.2702	6.31647	6.10508
PIK3IP1	4.56091	4.7092	4.75305	5.5118	5.67173	5.49525
IGFBP7	9.3743	9.31291	9.39786	10.2911	10.2114	10.2385
AKR1C1	3.70276	3.87977	3.81737	4.58524	4.71971	4.75305
ABI3BP	3.07859	3.77256	3.44058	4.34865	4.30815	4.29348
MXD1	6.27633	6.35405	6.40375	7.18554	7.19535	7.31542
GNPDA2	5.68121	6.02523	5.87834	6.76206	6.74754	6.73814
STAM2	7.82122	7.9698	7.87669	8.7895	8.70791	8.83468
VEGFC	7.58845	7.64412	7.60958	8.48615	8.54405	8.4783
ACSM3	4.35757	4.31282	4.49196	5.26861	5.24971	5.31089
EGR1	5.9854	5.95008	5.86565	6.79099	6.82998	6.84795
COLGALT2	5.96285	5.92989	6.04162	6.83876	6.89578	6.86867
SUV420H1	6.65231	6.66072	6.59552	7.54701	7.50692	7.52719
IL7R	6.28123	6.27081	6.26645	7.16956	7.14834	7.17458
LTBP3	6.49011	6.13541	6.28216	7.26177	7.05506	7.26865
RAP2C	7.9238	7.96763	8.00679	8.87371	8.84568	8.85674
TTC9	4.94475	4.93739	5.09753	5.81249	5.8619	5.98346
ADRB2	8.58536	8.45293	8.52823	9.38766	9.43826	9.42076
ERCC4	5.94937	5.92188	6.09804	7.01463	6.81544	6.81994
ZNF543	4.87062	4.75794	4.57027	5.65744	5.66257	5.56029
CHST15	6.99854	7.07974	7.04645	7.9554	7.92566	7.92574
GLS	7.38487	7.5009	7.54663	8.36775	8.35713	8.39111
GNS	8.3186	8.40014	8.31334	9.19271	9.29769	9.22724
FCHO2	5.20154	4.94454	4.93276	5.89736	5.93802	5.9293
FAM206A	7.67273	7.69827	7.81638	8.64841	8.53851	8.68931
HERC5	7.86397	7.97422	7.96064	8.8826	8.74	8.86632
SLC9A9	4.1568	4.25954	4.40999	5.07171	5.17516	5.27714
DEPTOR	4.8645	5.09849	4.84561	5.85075	5.8233	5.83331
F2RL3	4.45934	4.82194	4.39061	5.48496	5.40818	5.48145
APOL1	5.58998	5.50302	5.43196	6.37649	6.44425	6.41172
JARID2	6.50655	6.48467	6.41306	7.32545	7.44493	7.3427
CSAG2	6.76361	6.74099	6.48691	7.52208	7.40078	7.78061
TET1	5.18696	4.87493	5.12027	5.79531	6.10738	5.9975
RTP4	3.14451	3.07286	3.01476	3.87448	4.04972	4.02633
PXK	7.10473	7.14241	7.15714	8.07546	7.9893	8.05826
PTGFR	3.82557	3.86282	3.68307	4.63448	4.71372	4.74308
VAPA	4.83429	5.06227	5.05132	5.85562	5.86481	5.95124
KLF3	5.05679	5.01596	4.72092	5.9432	5.69548	5.87922
ZNF160	5.8025	6.13541	5.89299	6.92377	6.86211	6.76963
SKIL	4.38796	4.42403	4.56785	5.26661	5.3035	5.53675
SLC44A3	6.36634	6.25939	6.3939	7.24598	7.28354	7.21985
CDKN1B	6.96955	6.9618	7.0835	7.93703	7.88286	7.925
FAM126B	6.52483	6.65979	6.49652	7.43024	7.48354	7.50118
SLC38A9	6.56539	6.49869	6.5803	7.52747	7.45231	7.39916
TBX1	6.13517	6.09588	6.16236	7.02953	7.07402	7.03917
ARX	3.48705	3.83065	3.12124	4.38656	4.39323	4.41007
RAET1L	4.21294	4.35692	3.96906	5.34009	5.03671	4.91332
ADSSL1	4.24692	4.4724	4.21755	5.08389	5.25605	5.34832
ZNF181	5.98197	6.04154	6.00141	6.95274	6.94286	6.88102
ZFP36	7.47627	7.62106	7.49584	8.50326	8.47695	8.36836
ZNF233	2.56677	2.56686	2.48605	3.51024	3.64389	3.22304
ANXA8	4.11869	4.21463	4.21128	5.10572	4.6893	5.5074
FHDC1	4.65507	4.28573	4.4554	5.37243	5.529	5.25279
ZNF235	4.47811	4.56689	4.24256	5.39387	5.17841	5.47378
ADAM8	5.88071	5.98949	5.67297	6.81752	6.8054	6.67946
TBCCD1	5.92989	5.97936	5.95534	6.89274	6.92897	6.80273
IL8	7.95899	7.93004	7.91425	8.84214	8.93649	8.78594
ZNF280D	3.83317	3.78214	4.0579	4.73247	5.0528	4.65073
SEMA3E	5.35197	5.13083	5.30321	6.17288	6.30049	6.07863
NUFIP2	6.87895	6.89374	6.89223	7.80242	7.76199	7.86776
POLK	4.1903	4.22603	4.21721	5.32225	5.02228	5.05909
CARF	2.51288	2.59062	2.41583	3.29273	3.45016	3.5535
PDE10A	4.37987	4.30661	4.28573	5.28173	5.20552	5.26244
HHAT	4.81166	4.95153	5.02475	5.80985	5.97339	5.78479
ERAP1	7.27854	7.37967	7.37188	8.28474	8.21473	8.31595
CRTAP	9.39104	9.31073	9.36139	10.2871	10.2726	10.2922
SLC40A1	4.65976	4.75305	4.78822	5.46307	5.86644	5.66065
ZNF302	5.92814	6.0122	6.13264	7.0352	6.86223	6.9649
TGFB2	5.7959	5.82486	5.93006	6.7089	6.86316	6.76951
LGALS3	10.773	10.8455	10.7545	11.772	11.698	11.6999
GABBR1	3.199	2.94469	3.08102	3.87588	3.90181	4.24475
SNED1	3.27204	3.16071	3.3787	4.01078	4.35692	4.24822
NAP1L5	7.61902	7.59154	7.63663	8.54198	8.61882	8.4927
STS	5.88138	5.85294	5.8362	6.85857	6.76403	6.75442
FAM63B	5.28408	5.13894	5.29072	6.15212	6.18582	6.18252
CFHR3	4.13405	4.10557	4.25467	5.06608	5.12924	5.106
PCMTD1	7.06023	7.07109	7.15037	8.03689	8.00132	8.05656
LIPH	4.94475	5.1829	4.96659	6.04177	5.89821	5.96842
INTU	4.8169	4.64007	4.25011	5.35801	5.5971	5.56723
IGF2	2.93307	2.55018	2.84851	3.8882	3.58702	3.67397
PRSS23	11.3283	11.2949	11.3278	12.2668	12.26	12.2421
LAMC2	5.46916	5.49071	5.71561	6.51514	6.53053	6.44914
CXCL10	5.39776	5.67346	5.87848	6.54892	6.57666	6.64575
ELMOD2	5.794	5.84085	5.81071	6.70337	6.76031	6.80381
CRISPLD2	5.01335	5.40191	5.29635	6.30275	6.22492	6.00657
DHFRL1	3.52447	3.64364	3.76711	4.58241	4.4366	4.74098
TGIF1	6.97341	6.75664	6.83009	7.79636	7.76956	7.82259
FAM214A	5.80213	5.85294	5.85204	6.74621	6.80649	6.78308
NFE2L3	5.97289	6.04549	6.06173	7.00321	6.80483	7.10465
WNT7B	5.75054	5.79349	5.94799	6.85431	6.68361	6.78945
KLF9	4.71399	4.69903	4.74448	5.65119	5.61062	5.73202
RUNX2	7.23786	7.28061	7.31847	8.18651	8.26187	8.22675
ACAP2	5.6228	5.69966	5.71871	6.62266	6.6112	6.65011
SLC44A5	5.2769	5.10703	5.13375	6.16506	6.11394	6.08229
MAN2B2	7.42852	7.46844	7.5259	8.42579	8.32328	8.51924
BBS12	4.783	5.10199	4.69355	5.76282	5.66669	5.99974
GALNT5	4.2633	4.07509	4.1285	5.04509	5.15177	5.12098
CARD16	4.42975	4.39734	4.41638	5.5019	5.32764	5.26848
EBI3	4.40186	4.29047	4.56185	5.45467	5.40517	5.26726
COL4A1	6.73768	6.7142	6.65812	7.65462	7.68082	7.64821
PMEPA1	6.82137	6.6947	6.90064	7.69522	7.79953	7.79644
DDIT4	8.25762	8.11507	8.18308	9.1603	9.12231	9.14794
SERPINA1	4.80963	4.67975	4.8778	5.73148	5.7299	5.78244
PODXL	9.18362	9.21221	9.20651	10.153	10.1307	10.201
N4BP2	3.66258	4.0098	3.75261	4.73747	4.60022	4.96994
FUCA1	7.13483	7.21395	7.0763	8.12323	8.09696	8.08775
DNAJB9	5.91543	6.09072	6.11956	6.97305	6.92043	7.11635
LTBP2	4.99827	5.15261	5.05224	5.86175	6.09544	6.13208
GDF15	6.11474	6.07447	6.46158	7.15277	7.1612	7.22311
TUSC2	7.60584	7.52355	7.58367	8.47014	8.58156	8.55141
GNAL	2.25503	2.80776	2.57271	3.45722	3.2885	3.79173
AMT	4.10666	4.42263	4.01763	4.86648	5.18389	5.39908
ZNF558	6.22603	6.21118	6.33705	7.17835	7.1722	7.32761
FAM46A	7.00897	6.85339	6.83749	7.87673	7.84654	7.88315
ZNF585A	5.6852	5.64309	5.62792	6.63619	6.53685	6.69049
ABTB2	5.9457	5.83455	5.86361	6.87218	6.92043	6.75892
PPP1R3B	4.91318	5.16438	4.9831	5.93053	5.97569	6.07039
TRIM7	2.90579	2.89066	2.82039	3.97975	3.69514	3.85796
DICER1	6.03931	6.04252	6.15727	7.07124	6.93489	7.15109
MYLIP	6.81119	6.91844	6.88111	7.87937	7.84124	7.80825
SEMA7A	6.44852	6.48055	6.49217	7.5009	7.43155	7.40875
ISG20	8.29977	8.21705	8.15974	9.19386	9.23325	9.179
DDX58	8.70889	8.70175	8.66453	9.65175	9.67208	9.6809
GPR158	6.35215	6.34263	6.43293	7.43773	7.26672	7.35727
LAMP3	3.80177	3.88649	4.28273	4.88376	4.95104	5.07042
HLA-F	4.67638	4.49716	4.59111	5.54632	5.58926	5.57254
AMIGO2	8.44625	8.4176	8.49689	9.47695	9.37189	9.46001
SRPX2	4.27563	4.03726	3.98377	4.99741	4.85226	5.39681
FAM179B	5.4293	5.4552	5.41115	6.39998	6.38757	6.46288
FAM83H	4.2456	4.19943	3.76248	4.92471	5.18669	5.05231
LOXL1	6.31224	6.27856	6.30921	7.23339	7.28677	7.34162
ZNF33A	5.17749	5.26038	5.30905	6.30454	6.19961	6.20656
PPARA	6.35917	6.37948	6.34956	7.39638	7.28592	7.37723
RHOBTB1	3.43094	3.48517	3.31797	4.54139	4.49898	4.17007
FAM102A	6.87403	6.94014	6.98197	7.82308	8.00977	7.94257
KHNYN	7.57182	7.38409	7.4311	8.45996	8.4269	8.48221
TBC1D2	7.05715	7.1585	7.02013	8.02144	8.05068	8.14618
TPRG1L	7.64557	7.67834	7.63493	8.69835	8.59664	8.64662
CTSH	6.70589	6.69865	6.73579	7.76649	7.62352	7.73654
ANGPTL2	4.45276	4.51145	4.26021	5.51465	5.34887	5.35698
IL10RB	7.1799	7.0613	7.16744	8.08163	8.14168	8.18189
BBS1	5.60094	5.54088	5.58558	6.61422	6.59193	6.52613
TMEM64	8.24282	8.39432	8.29718	9.33158	9.3053	9.30558
LTB4R	4.97355	5.0738	5.19377	6.18699	5.99628	6.06714
ZNF420	4.95989	5.01727	4.96707	6.08245	5.94649	5.92823
OSTM1	8.73088	8.75195	8.68548	9.76783	9.71187	9.71775
SLC22A4	6.30995	6.26328	6.40062	7.33338	7.32662	7.3469
S100A4	7.61825	7.63818	7.65589	8.65511	8.65869	8.6359
DHX58	5.21386	5.20746	4.94071	6.03328	6.15772	6.20927
C20orf194	7.33753	7.31285	7.31203	8.33039	8.33747	8.3385
RBM48	6.33558	6.38904	6.2673	7.31483	7.3344	7.39175
ZNF404	3.30842	3.36081	3.00462	3.99598	4.18852	4.5393
PER2	5.53167	5.52935	5.63317	6.5883	6.56424	6.59461
IRF1	5.45809	5.62466	5.38779	6.48055	6.48903	6.55478
STAU2	3.88076	3.49593	3.74862	4.78931	4.73053	4.66356
TMEM178A	2.89375	3.00141	2.44317	3.69472	4.14124	3.56286
ETFDH	6.30386	6.35399	6.34336	7.38307	7.26611	7.41463
BST2	3.60538	3.77036	3.74103	4.75248	4.65406	4.77844
COL6A1	7.58543	7.54365	7.7617	8.6696	8.63623	8.67273
SIDT1	4.27557	4.1783	4.11961	5.18781	5.22101	5.25776
NHLRC3	4.25858	4.42671	4.4862	5.44176	5.42921	5.3942
GPCPD1	6.42	6.5843	6.63413	7.49293	7.64478	7.59665
HDAC9	4.65454	4.58937	4.60121	5.61726	5.58477	5.74835
CCPG1	6.67663	6.77394	6.97286	7.86707	7.74916	7.91377
F3	11.3265	11.3742	11.3022	12.3459	12.4052	12.3639
SLC35D2	6.9246	6.99395	6.78927	7.8762	7.95564	7.99142
ZNF28	4.00635	4.17308	4.12615	5.04168	5.17516	5.20517
DGAT2	5.96887	5.86613	5.92893	7.00955	6.94398	6.92855
LYRM5	6.09209	6.11647	6.23699	7.24853	7.09859	7.2227
CDKN1C	6.84206	6.81244	6.61672	7.83886	7.76258	7.79676
INHBB	7.19218	7.26268	7.18899	8.26083	8.24202	8.27021
MDM2	4.96076	5.29072	5.108	6.20198	6.17497	6.11285
LMBR1L	6.11537	5.95574	5.85997	7.0917	7.03459	6.95061
METRNL	6.11659	6.19807	6.18018	7.23612	7.22696	7.17777
ZMAT1	3.57958	3.80741	3.95102	4.80631	4.84789	4.83466
ADAM19	6.4778	6.51393	6.60927	7.6095	7.57097	7.57212
VSTM2L	6.34524	6.3945	5.91403	7.35137	7.25391	7.20127
ARSD	4.05913	4.50092	4.46716	5.41604	5.37633	5.39681
IQCG	4.11332	3.74862	4.0616	4.90958	4.98323	5.19373
ZNF271	6.53221	6.53832	6.49892	7.51027	7.56981	7.65616
FNDC3A	6.19976	6.23918	6.33331	7.27813	7.3204	7.34796
CCL4	2.00859	2.27497	2.02712	2.89495	3.26689	3.32494
E2F5	7.96823	7.89833	7.87414	8.97928	8.94801	8.99027
ZBTB4	8.27515	8.36513	8.38234	9.40306	9.46155	9.34193
TRANK1	6.082	6.13101	6.09752	7.16613	7.26784	7.06334
ST8SIA4	3.87113	4.2328	4.18597	5.2374	5.10935	5.13381
PLAG1	5.14405	5.32697	5.28049	6.33974	6.45544	6.15046
JMY	6.32783	6.35223	6.46353	7.44725	7.40861	7.48652
RAB15	5.74393	5.46263	5.80967	6.77001	6.7037	6.74208
ZNF708	4.99414	4.96028	4.99414	6.05906	5.92248	6.16678
PPP1R3D	4.79112	4.70328	4.46524	5.76282	5.64889	5.74807
CCDC113	3.59636	3.85231	3.86069	4.95076	4.89356	4.66697
TACSTD2	8.08416	7.97457	8.07002	9.15471	9.08944	9.09223
N4BP2L2	5.89959	6.04582	5.86645	7.04469	7.02542	6.95444
ERAP2	5.74239	5.86914	5.72297	6.83118	6.86003	6.86998
ANKRA2	5.01335	5.03839	5.10349	6.16468	6.12063	6.0984
CPEB2	5.20588	5.37879	5.33783	6.31595	6.46174	6.37738
EPHA4	5.38903	5.6601	5.46001	6.6066	6.64172	6.49689
PDK4	3.81489	3.73867	3.83876	4.87547	4.93327	4.83956
EFCAB7	4.46695	4.43852	4.57582	5.68723	5.39899	5.65695
IGFBP3	6.66981	6.4983	6.60171	7.68308	7.63331	7.71859
OAS2	3.74862	3.89046	4.01093	5.02817	4.92682	4.96025
LMBRD2	4.68267	4.58373	4.81687	5.73268	5.87916	5.7457
KLRC4-KLRK1	4.05592	4.19824	4.60407	5.50981	5.26188	5.36635
PLSCR4	6.78983	6.97049	6.86094	7.99886	7.89736	8.00667
FAM13C	3.44895	3.73207	3.41273	4.82263	4.79692	4.25779
PLXNA1	8.3799	8.23439	8.26891	9.41877	9.36994	9.38039
FAM3C	8.40397	8.46821	8.47437	9.58195	9.52781	9.5285
CROT	6.80312	6.94641	6.88598	7.90863	8.03493	7.99227
KIF27	4.36861	4.63237	4.03174	5.46332	5.40442	5.46972
TNRC6C	5.68944	5.66404	5.52641	6.63881	6.61316	6.94579
LCOR	8.39853	8.52717	8.49461	9.55301	9.59836	9.59215
KLHL28	5.82116	5.91214	6.03804	6.9649	7.04716	7.08942
TMEM117	4.88166	4.96028	4.96798	6.13235	5.92497	6.08322
CD24	6.45389	6.38994	6.48079	7.52596	7.54368	7.58993
ARRDC4	3.53929	3.56412	3.64404	4.90151	4.45231	4.74776
EDNRB	2.75293	2.853	2.28346	3.55893	3.66321	4.02259
RHOB	8.07592	7.9321	8.01642	9.10671	9.15505	9.12013
RIT1	6.94601	7.07995	7.12486	8.26093	8.07557	8.17559
SLC2A13	6.35582	6.47401	6.43973	7.61556	7.52214	7.49972
TNFRSF9	3.42992	3.69365	3.95102	4.86208	4.8716	4.71007
CCDC122	3.53804	3.75725	3.70724	4.99078	4.51918	4.87507
IFI30	8.87961	8.85861	8.78458	9.97179	9.96394	9.97599
SLC2A14	5.58454	5.43794	5.56276	6.69548	6.70506	6.57886
NAAA	6.10463	6.17157	6.36733	7.36312	7.36833	7.30634
ZFP14	3.58044	3.66182	3.81653	4.81055	4.67013	4.97474
SNAI2	7.07264	7.02708	7.12869	8.23562	8.25226	8.1377
ABCC3	6.7167	6.69627	6.59193	7.81689	7.8769	7.73084
CEBPD	5.25289	5.13481	5.29178	6.35676	6.23169	6.51514
FBXO32	5.50624	5.64167	5.56903	6.66867	6.61279	6.86249
HTRA3	5.35621	4.58958	5.28624	6.35363	6.19913	6.11305
IFI44	5.27319	5.07248	5.16179	6.50694	6.05545	6.382
REEP3	6.06271	6.11588	6.08155	7.2161	7.16757	7.31712
SMAD7	5.79735	5.81208	5.85385	6.98787	6.84507	7.07184
AFAP1L2	4.63237	5.07677	4.71647	5.96356	6.02664	5.89069
RELB	6.21504	6.21504	6.14094	7.40239	7.36754	7.25894
CXXC4	4.50212	4.62241	4.65412	5.68373	5.83432	5.72031
TTC30A	2.46681	2.57482	2.57482	3.53839	3.95102	3.5889
ZBTB47	4.63237	4.83899	4.76454	5.88038	5.99425	5.83734
CYP2U1	4.49789	4.81221	4.78358	5.81521	5.80343	5.95388
SAMD9	7.70854	7.78262	7.74014	8.90197	8.88359	8.93671
SCN3A	3.18767	3.26113	3.28746	4.30625	4.57395	4.34842
PCTP	6.58345	6.684	6.72529	7.791	7.85732	7.83794
CCL4L1	2.2653	2.28648	2.53571	3.17761	3.63138	3.77983
ZSWIM4	4.08747	4.08245	4.15528	5.10716	5.48456	5.23547
PAPLN	2.57805	3.00094	2.771	4.16064	3.77161	3.92128
HBP1	7.39288	7.42086	7.3425	8.50068	8.56885	8.59695
ZNF594	4.17185	4.54476	4.72574	5.67141	5.61895	5.66669
ZFAND5	5.35862	5.34697	5.02948	6.35105	6.43654	6.46455
ZNF383	2.96227	3.15242	3.39858	4.4105	4.37081	4.2495
IFNL1	4.1209	4.46965	4.14214	5.45817	5.33111	5.46357
FA2H	3.25648	3.98005	3.55599	4.69442	4.71857	4.90034
TP53INP1	5.39513	5.63343	5.57269	6.60853	6.77518	6.76243
CLIP4	5.74512	5.64757	5.69287	6.78592	6.94541	6.90101
SMPX	3.63246	3.64312	3.84375	4.86227	5.00858	4.80555
ERCC6	3.81217	3.81127	3.57955	4.7648	4.96562	5.03091
IGDCC4	7.20899	7.12489	7.23028	8.2835	8.3895	8.45605
DAAM1	6.2674	6.31115	6.44762	7.55581	7.46746	7.6106
KLF4	7.16018	6.96935	7.02213	8.24614	8.20075	8.31556
LACC1	5.39428	5.42625	5.45392	6.66926	6.58354	6.63468
MX2	5.56868	5.51863	5.53906	6.83982	6.78418	6.62966
CAV2	9.40419	9.39979	9.40437	10.6387	10.5698	10.6375
TNFSF13B	4.43782	4.69951	4.47069	5.77478	5.82604	5.67074
NEBL	4.42892	4.54383	4.54275	5.67188	5.84875	5.70757
BTG2	5.39681	5.47146	5.86124	6.68773	6.98339	6.77611
FABP6	7.27425	6.99976	7.09443	8.36056	8.38825	8.34253
PMAIP1	9.51423	9.52852	9.52501	10.7427	10.7918	10.7717
AHRR	5.42071	5.28477	5.56365	6.70823	6.63221	6.67131
CHIC1	6.2618	6.04139	6.16921	7.34838	7.439	7.42976
GBP3	7.61108	7.48287	7.46184	8.77209	8.74655	8.78678
CCL20	3.49381	3.84414	4.23663	5.11725	5.13467	5.08572
SMAD6	6.73696	6.93081	6.83166	8.17416	7.95411	8.14336
DYRK2	4.84189	4.85544	4.94557	6.26421	6.05543	6.09693
ZNF267	5.66651	5.62296	5.53927	6.91026	6.6896	7.0066
OASL	8.91252	8.87345	8.80802	10.087	10.1131	10.1737
CTSO	5.35622	5.01285	5.48697	6.27298	6.62156	6.7807
DNAJC27	4.96905	5.14507	5.128	6.31595	6.40269	6.34577
ARL14	2.86873	2.90555	2.62711	4.08451	4.20001	3.94492
MKNK2	8.04485	7.94427	7.93597	9.25049	9.26981	9.23992
ZNF546	3.42992	3.44409	3.45499	4.81673	4.74607	4.611
EFEMP1	6.08406	6.078	6.25659	7.45025	7.36327	7.45066
IL6	4.75305	4.60988	4.5387	5.84459	5.96251	5.979
SEMA6D	3.13773	3.42791	3.2787	4.63768	4.6893	4.40677
RNF125	4.93884	4.96619	4.78464	6.2097	6.21926	6.18074
HECTD2	6.43801	6.64804	6.55364	7.83564	7.81593	7.90819
BACH1	7.44743	7.48702	7.63244	8.77517	8.85682	8.86472
SAMD9L	4.89623	4.78774	5.06946	6.22471	6.37012	6.12135
THAP2	3.549	3.87408	3.75139	4.99746	5.11589	5.02787
EVI2A	6.07003	6.20294	6.28429	7.52303	7.51999	7.48859
OLFML2A	6.14709	5.98174	5.96699	7.38198	7.34849	7.3459
TPD52L1	5.31461	5.22438	5.03629	6.51968	6.48649	6.5634
C20orf112	6.21577	6.25164	6.34541	7.59593	7.5917	7.64317
ZNF805	3.89936	4.04497	4.27821	5.33768	5.38237	5.53299
MAP3K14	6.34616	6.1349	6.214	7.54024	7.60572	7.601
C6orf120	4.71755	4.76949	4.78116	6.18497	6.05941	6.09377
YOD1	7.33906	7.41498	7.3695	8.70908	8.69839	8.80707
YPEL2	5.08026	5.32449	5.33384	6.61474	6.58468	6.63218
SLC16A14	4.03726	3.67751	3.95102	5.24778	5.3075	5.20843
CSF2	4.70068	4.68782	4.75357	6.07457	6.09728	6.11975
KCNJ14	5.78317	5.66652	5.82896	7.11089	7.16715	7.1828
GPNMB	2.266	2.76518	2.74338	4.16418	3.87666	3.91971
S100P	7.8389	7.79439	7.87159	9.19867	9.24557	9.26406
FUT4	5.31461	5.12193	5.27363	6.71292	6.49662	6.72517
ZNFX1	7.13165	6.98717	7.02048	8.4909	8.48536	8.44275
HTRA1	7.04545	6.76166	6.96358	8.35537	8.33757	8.37344
RHEBL1	6.19851	6.24719	6.13768	7.64287	7.58127	7.66162
PGM2L1	5.77031	5.67306	5.69208	7.16779	7.12426	7.15381
UGCG	9.4979	9.40697	9.40266	10.8481	10.8802	10.9124
ANGPT1	2.16492	2.29834	2.4352	3.69224	3.64523	3.95334
ABCA1	5.72211	5.77806	5.88723	7.25164	7.23425	7.35754
TTC39A	3.06408	3.21633	3.52383	4.92455	4.76332	4.58755
CREBRF	5.00865	4.90773	4.97887	6.53233	6.33165	6.50902
PPAPDC1A	3.47418	3.56821	3.58665	5.07177	5.02422	5.06975
C12orf76	5.09434	5.18848	5.32064	6.64815	6.76455	6.75581
NTN4	6.07199	6.02158	6.1595	7.612	7.67052	7.57075
IFIH1	6.87404	6.9996	7.01896	8.54943	8.4546	8.50358
MAL2	5.21595	5.09418	5.24532	6.62471	6.72246	6.82369
TGFBI	8.32546	8.20174	8.25108	9.82018	9.75834	9.84232
ANKRD29	3.68486	3.84988	4.0628	5.30945	5.47762	5.54665
SP100	4.87408	5.05734	4.82547	6.56678	6.39941	6.54635
CEACAM1	4.31996	4.49435	4.61626	6.01463	6.13791	6.03905
CLIC3	5.65722	5.48341	5.3855	7.10198	7.17304	7.01316
LOXL4	4.90595	4.74582	5.36215	6.59464	6.59193	6.63852
TLR3	3.85265	3.94145	3.72855	5.50145	5.42806	5.46863
C15orf48	4.43543	4.63237	4.50255	6.22813	6.13922	6.11474
TTC17	6.05302	6.02026	6.07158	7.57644	7.7237	7.79488
TMEM200C	3.3941	3.19084	3.00566	4.83141	4.93155	4.82514
CPEB3	5.63772	5.71326	5.89013	7.47795	7.39545	7.38714
TNFAIP3	5.28271	5.33009	5.42846	7.04639	7.07986	6.99184
RARRES3	5.93566	5.90211	5.9901	7.66451	7.58893	7.6706
VGLL3	3.02238	3.31265	2.80603	4.73018	4.72091	4.90036
COL7A1	6.42644	6.27776	6.221	8.12236	7.98274	8.08748
ZNF192P1	2.68005	2.65653	2.75077	4.40814	4.47621	4.53862
PRDM1	3.30933	3.03689	3.0487	5.23476	4.80417	4.84417
ANKRD46	6.28228	6.42846	6.49104	8.3086	8.24349	8.24517
SIK1	6.65532	6.65626	6.72739	8.58119	8.57885	8.60136
COL5A1	6.23884	6.23327	6.23812	8.20201	8.13895	8.15799
EGR2	2.8677	2.6736	2.65473	4.57984	4.92335	4.89398
BIRC3	4.0487	4.20859	4.11651	6.22261	6.25578	6.23486
CH25H	5.01209	4.84469	4.88485	7.04137	6.97575	7.06491
HMGA2	8.50568	8.63659	8.6761	10.7379	10.7784	10.7103
WISP2	3.73906	3.7499	3.37148	5.62718	5.96978	5.86215
CXCL11	2.72953	2.9365	2.75871	4.93765	5.19794	5.08619
SPOCK1	5.42383	5.64702	5.63107	7.96929	7.86942	7.78762
DDX60	7.57397	7.5454	7.60545	10.0239	9.95609	9.98533
CYP1B1	6.9691	6.9734	6.87189	9.45834	9.48608	9.47904
MEGF6	5.89587	6.0935	5.75791	9.42343	9.35296	9.37571
RAP1A	3.5753	3.57551	3.41503	13.6963	13.7023	13.7172
